# Supplementary material for: ﻿A new species of Gaillardiellus Guinot, 1976 (Crustacea, Brachyura, Xanthidae) from the coral reefs of the South China Sea
Source: Zookeys. 2025 Apr 8;1234:1–17. doi: 10.3897/zookeys.1234.144026 (PMC12000811; doi:10.3897/zookeys.1234.144026)
Supplement: XML Treatment for Gaillardiellus magiruber [file zookeys.1234.144026-treatment1.xml]

<!DOCTYPE tp:taxon-treatment
  PUBLIC "-//TaxonX//DTD Taxonomic Treatment Publishing DTD v0 20100105//EN" "tax-treatment-NSO.dtd">
<tp:taxon-treatment xmlns:tp="http://www.plazi.org/taxpub"><tp:treatment-meta><kwd-group><label>Taxon classification</label><kwd>
              <named-content content-type="kingdom">Animalia</named-content>
            </kwd><kwd>
              <named-content content-type="infraorder">Brachyura</named-content>
            </kwd><kwd>
              <named-content content-type="family">Xanthidae</named-content>
            </kwd></kwd-group><mixed-citation publication-type="journal"><person-group><name><surname>Ziming</surname><given-names>Yuan</given-names></name><name><surname>Wei</surname><given-names>Jiang</given-names></name><name><surname>Zhongli</surname><given-names>Sha</given-names></name></person-group><article-title>﻿A new species of <italic><tp:taxon-name><tp:taxon-name-part taxon-name-part-type="genus" reg="Gaillardiellus">Gaillardiellus</tp:taxon-name-part></tp:taxon-name></italic> Guinot, 1976 (<tp:taxon-name><tp:taxon-name-part taxon-name-part-type="subphylum">Crustacea</tp:taxon-name-part></tp:taxon-name>, <tp:taxon-name><tp:taxon-name-part taxon-name-part-type="infraorder">Brachyura</tp:taxon-name-part></tp:taxon-name>, <tp:taxon-name><tp:taxon-name-part taxon-name-part-type="family">Xanthidae</tp:taxon-name-part></tp:taxon-name>) from the coral reefs of the South China Sea</article-title><source>Zookeys</source><day>08</day><month>04</month><year>2025</year><volume>1234</volume><fpage>1</fpage><lpage>17</lpage><pub-id pub-id-type="doi">10.3897/zookeys.1234.144026</pub-id></mixed-citation></tp:treatment-meta><tp:nomenclature><label>﻿</label><tp:taxon-name>
            <object-id xmlns:xlink="http://www.w3.org/1999/xlink" content-type="arpha" xlink:type="simple">578CCEE8-4572-5897-B4A4-2FE8550FC5F9</object-id>
            <tp:taxon-name-part taxon-name-part-type="genus" reg="Gaillardiellus">Gaillardiellus</tp:taxon-name-part>
            <tp:taxon-name-part taxon-name-part-type="species" reg="magiruber">magiruber</tp:taxon-name-part>
            <object-id xmlns:xlink="http://www.w3.org/1999/xlink" content-type="zoobank" xlink:type="simple">https://zoobank.org/0D5CECEE-4112-4E55-8537-620637B3BE52</object-id>
          </tp:taxon-name><tp:taxon-status xmlns:xlink="http://www.w3.org/1999/xlink" xlink:type="simple">sp. nov.</tp:taxon-status><xref ref-type="fig" rid="F1">Figs 1</xref><xref ref-type="fig" rid="F2">, 2</xref><xref ref-type="fig" rid="F3">, 3</xref><xref ref-type="fig" rid="F4">, 4</xref><xref ref-type="fig" rid="F5">, 5</xref><xref ref-type="supplementary-material" rid="S1">, Suppl. material 1</xref></tp:nomenclature><tp:treatment-sec sec-type="material" id="SECID0ESRAE"><title>Material examined.</title><p><bold><italic>Holotype</italic></bold>: China • ♂, 5.9 × 4.4 mm; Xisha Islands, Tree Island; depth 58 m; 2 Jul. 1977; Dong Dong leg.; MBM288133. <bold><italic>Paratypes</italic></bold>: China • 1 ♀, 9.8 × 7.1 mm; Nansha Islands, Mischief reef; <named-content xmlns:xlink="http://www.w3.org/1999/xlink" content-type="dwc:verbatimCoordinates" xlink:type="simple"><named-content content-type="geo-json" specific-use="{&#34;type&#34;:&#34;Point&#34;,&#34;coordinates&#34;:[115.566667,9.900000]}" id="NCID0EDSAE" xlink:type="simple">9°54'N, 115°34'E</named-content></named-content>; depth 1 m; 11 May 2022; Yuan Ziming, Sun Yuli, Ma Shaobo leg.; MBM288134 • 1 ♀, 9.5 × 6.4 mm; Nansha Islands, Banyue Reef; 29 Sep. 1994; MBM164284 • 1 ♀, 5.7 × 4.2 mm; Xisha Islands, Qilianyu Islands; <named-content xmlns:xlink="http://www.w3.org/1999/xlink" content-type="dwc:verbatimCoordinates" xlink:type="simple"><named-content content-type="geo-json" specific-use="{&#34;type&#34;:&#34;Point&#34;,&#34;coordinates&#34;:[112.266667,16.966667]}" id="NCID0ELSAE" xlink:type="simple">16°58'N, 112°16'E</named-content></named-content>; depth 10 m; 19 May 2022; Yuan Ziming, Sun Yuli, Ma Shaobo leg.; MBM288135 • 1 juvenile ♂, 4.5 × 3.5 mm; Xisha Islands, North Reef; depth 30 m; 1 Sep. 2024; Dong Dong leg.; MBM288136 • 1 juvenile ♂, 4.2 × 3.3 mm; Xisha Islands, Huaguang Reef; depth 31 m; 26 Aug. 2024; Dong Dong leg.; MBM288137 • 1 juvenile ♀, 4.5 × 3.4 mm; Xisha Islands, Yagong Island; depth 33 m; 19 Aug. 2024; Dong Dong leg.; MBM288138 • 1 juvenile ♀, 4.1 × 3.0 mm; Xisha Islands, Yagong Island; depth 31 m; 20 Aug. 2024; Dong Dong leg.; MBM288139.</p></tp:treatment-sec><tp:treatment-sec sec-type="material" id="SECID0EQSAE"><title>Comparative material.</title><p><bold><italic><tp:taxon-name><tp:taxon-name-part taxon-name-part-type="genus" reg="Gaillardiellus">Gaillardiellus</tp:taxon-name-part><tp:taxon-name-part taxon-name-part-type="species" reg="rueppellii">rueppellii</tp:taxon-name-part></tp:taxon-name></italic> (Krauss, 1843)</bold> (Figs <xref ref-type="fig" rid="F6">6A, B</xref>, <xref ref-type="fig" rid="F7">7</xref>) China • 1 ♂; Xisha Islands, Money Island; 17 Mar. 1977; IOZ31604-01-4 • 1 ♂; Hainan, Dachan Island; 25 Mar. 2018; MBM288140 • 1 ♂; Hainan, Lingao Bay; depth 15–30 m; 20 Aug. 2018; Pan Yunhao leg.; MBM288141 • 1 ♂; Guangxi, Weizhou Island; 19 Nov. 2018; MBM283642. CW 25.3–45.6 mm, CL 19.4–34.4 mm. <bold><italic><tp:taxon-name><tp:taxon-name-part taxon-name-part-type="genus" reg="Gaillardiellus">Gaillardiellus</tp:taxon-name-part><tp:taxon-name-part taxon-name-part-type="species" reg="orientalis">orientalis</tp:taxon-name-part></tp:taxon-name></italic> (Odhner, 1925)</bold> (Fig. <xref ref-type="fig" rid="F6">6C, D</xref>) China • 1 ♂, 34.9 × 25.8 mm; Shandong, Qingdao; 22 Jul. 2015; Yang Bin leg.; MBM288142. <bold><italic><tp:taxon-name><tp:taxon-name-part taxon-name-part-type="genus" reg="Gaillardiellus">Gaillardiellus</tp:taxon-name-part><tp:taxon-name-part taxon-name-part-type="species" reg="superciliaris">superciliaris</tp:taxon-name-part></tp:taxon-name></italic> (Odhner, 1925)</bold> (Fig. <xref ref-type="fig" rid="F6">6E, F</xref>) China • 1 ♂, 11.6 × 7.9 mm; Zhongsha Islands, Zhongbei Shoal; 16°5'N, 114°25'E; 6 May 2024; Yuan Ziming leg.; MBM288143.</p></tp:treatment-sec><tp:treatment-sec sec-type="diagnosis" id="SECID0EOUAE"><title>Diagnosis.</title><p>Carapace (Figs <xref ref-type="fig" rid="F1">1A, B</xref>, <xref ref-type="fig" rid="F2">2A</xref>, <xref ref-type="fig" rid="F3">3A, B</xref>, <xref ref-type="fig" rid="F4">4A, B</xref>) transversely oval, regions clearly defined, short setae present within grooves and between granules, long setae scattered between granules; front not protruding, slightly curved downwards, divided into 2 lobes by broad V-shaped notch; anterolateral margin divided into 4 granular lobes, first lobe small, slightly larger than outer orbital angle, adjacent to latter; posterolateral margin shorter than anterolateral margin, distinctly concave. Thoracic sternum (Figs <xref ref-type="fig" rid="F1">1D</xref>, <xref ref-type="fig" rid="F3">3D</xref>) with low granules, sternites 1 to 4 covered with soft setae. Male pleonite 6 (Figs <xref ref-type="fig" rid="F1">1D</xref>, <xref ref-type="fig" rid="F2">2B</xref>) with expanded lateral distal angles, wider than long; telson wider than long, terminal end blunt. G1 (Fig. <xref ref-type="fig" rid="F2">2F, G, J, K</xref>) curved outwards, distal third with small spines, long setae near distal end, terminal lobe slender. Orange-red to vibrant bright red in life (Fig. <xref ref-type="fig" rid="F5">5</xref>).</p><fig id="F1" position="float" orientation="portrait"><object-id xmlns:xlink="http://www.w3.org/1999/xlink" content-type="doi" xlink:type="simple">10.3897/zookeys.1234.144026.figure1</object-id><object-id xmlns:xlink="http://www.w3.org/1999/xlink" content-type="arpha" xlink:type="simple">77E44881-337E-56D0-B26A-67731E8AE294</object-id><label>Figure 1.</label><caption><p><italic><tp:taxon-name><tp:taxon-name-part taxon-name-part-type="genus" reg="Gaillardiellus">Gaillardiellus</tp:taxon-name-part><tp:taxon-name-part taxon-name-part-type="species" reg="magiruber">magiruber</tp:taxon-name-part></tp:taxon-name></italic> sp. nov., male holotype (5.9 × 4.4 mm) (MBM288133) <bold>A</bold> overall dorsal view <bold>B</bold> dorsal view of cephalothorax <bold>C</bold> frontal view of cephalothorax <bold>D</bold> thoracic sternites, pleon and telson <bold>E</bold> outer view of chelipeds. Scale bar: 1 mm.</p></caption><graphic xmlns:xlink="http://www.w3.org/1999/xlink" xlink:href="zookeys-1234-001_article-144026__-g001.jpg" position="float" orientation="portrait" xlink:type="simple" id="oo_1301413.jpg"><uri content-type="original_file" xlink:type="simple">https://binary.pensoft.net/fig/1301413</uri></graphic></fig><fig id="F2" position="float" orientation="portrait"><object-id xmlns:xlink="http://www.w3.org/1999/xlink" content-type="doi" xlink:type="simple">10.3897/zookeys.1234.144026.figure2</object-id><object-id xmlns:xlink="http://www.w3.org/1999/xlink" content-type="arpha" xlink:type="simple">EFBC63D5-4BDB-5984-B5F3-41DF2898708E</object-id><label>Figure 2.</label><caption><p><italic><tp:taxon-name><tp:taxon-name-part taxon-name-part-type="genus" reg="Gaillardiellus">Gaillardiellus</tp:taxon-name-part><tp:taxon-name-part taxon-name-part-type="species" reg="magiruber">magiruber</tp:taxon-name-part></tp:taxon-name></italic> sp. nov., male holotype (5.9 × 4.4 mm) (MBM288133) <bold>A</bold> dorsal view of cephalothorax <bold>B</bold> pleon and telson <bold>C</bold> outer view of right cheliped <bold>D</bold> right pereiopod 5 <bold>E</bold> right third maxilliped <bold>F</bold> dorsal view of left G1 distal part <bold>G</bold> ventral view of left G1 distal part <bold>H</bold> dorsal view of left G2 <bold>I</bold> ventral view of left G2 <bold>J</bold> dorsal view of left G1 <bold>K</bold> ventral view of left G1. Scale bars: 1 mm (<bold>A–E</bold>); 0.2 mm (<bold>F</bold>, <bold>G</bold>); 0.5 mm (<bold>H–K</bold>).</p></caption><graphic xmlns:xlink="http://www.w3.org/1999/xlink" xlink:href="zookeys-1234-001_article-144026__-g002.jpg" position="float" orientation="portrait" xlink:type="simple" id="oo_1301414.jpg"><uri content-type="original_file" xlink:type="simple">https://binary.pensoft.net/fig/1301414</uri></graphic></fig><fig id="F3" position="float" orientation="portrait"><object-id xmlns:xlink="http://www.w3.org/1999/xlink" content-type="doi" xlink:type="simple">10.3897/zookeys.1234.144026.figure3</object-id><object-id xmlns:xlink="http://www.w3.org/1999/xlink" content-type="arpha" xlink:type="simple">C1E92FD5-0944-5DF8-B312-BD42A1891847</object-id><label>Figure 3.</label><caption><p><italic><tp:taxon-name><tp:taxon-name-part taxon-name-part-type="genus" reg="Gaillardiellus">Gaillardiellus</tp:taxon-name-part><tp:taxon-name-part taxon-name-part-type="species" reg="magiruber">magiruber</tp:taxon-name-part></tp:taxon-name></italic> sp. nov., female paratype (9.8 × 7.1 mm) (MBM288134) <bold>A</bold> overall dorsal view <bold>B</bold> dorsal view of cephalothorax <bold>C</bold> subhepatic and pterygostomial regions <bold>D</bold> thoracic sternum showing vulvae <bold>E</bold> outer view of chelipeds. Scale bar: 5 mm.</p></caption><graphic xmlns:xlink="http://www.w3.org/1999/xlink" xlink:href="zookeys-1234-001_article-144026__-g003.jpg" position="float" orientation="portrait" xlink:type="simple" id="oo_1301415.jpg"><uri content-type="original_file" xlink:type="simple">https://binary.pensoft.net/fig/1301415</uri></graphic></fig><fig id="F4" position="float" orientation="portrait"><object-id xmlns:xlink="http://www.w3.org/1999/xlink" content-type="doi" xlink:type="simple">10.3897/zookeys.1234.144026.figure4</object-id><object-id xmlns:xlink="http://www.w3.org/1999/xlink" content-type="arpha" xlink:type="simple">273BA288-4377-5A23-A6A5-28D998514882</object-id><label>Figure 4.</label><caption><p><italic><tp:taxon-name><tp:taxon-name-part taxon-name-part-type="genus" reg="Gaillardiellus">Gaillardiellus</tp:taxon-name-part><tp:taxon-name-part taxon-name-part-type="species" reg="magiruber">magiruber</tp:taxon-name-part></tp:taxon-name></italic> sp. nov., female paratype (9.8 × 7.1 mm) (MBM288134) <bold>A</bold> dorsal view of cephalothorax, setae removed <bold>B</bold> frontal view of left half of cephalothorax, setae removed <bold>C</bold> left third maxilliped <bold>D</bold> right pereiopod 5 <bold>E</bold> outer view of left cheliped, setae removed <bold>F</bold> pleon and telson <bold>G</bold> vulvae. Scale bars: 5 mm (<bold>A</bold>); 2 mm (<bold>B</bold>, <bold>E</bold>, <bold>F</bold>); 1 mm (<bold>C</bold>, <bold>D</bold>, <bold>G</bold>).</p></caption><graphic xmlns:xlink="http://www.w3.org/1999/xlink" xlink:href="zookeys-1234-001_article-144026__-g004.jpg" position="float" orientation="portrait" xlink:type="simple" id="oo_1301416.jpg"><uri content-type="original_file" xlink:type="simple">https://binary.pensoft.net/fig/1301416</uri></graphic></fig><fig id="F5" position="float" orientation="portrait"><object-id xmlns:xlink="http://www.w3.org/1999/xlink" content-type="doi" xlink:type="simple">10.3897/zookeys.1234.144026.figure5</object-id><object-id xmlns:xlink="http://www.w3.org/1999/xlink" content-type="arpha" xlink:type="simple">F6199B3C-6803-5719-B377-E3D285A83252</object-id><label>Figure 5.</label><caption><p><italic><tp:taxon-name><tp:taxon-name-part taxon-name-part-type="genus" reg="Gaillardiellus">Gaillardiellus</tp:taxon-name-part><tp:taxon-name-part taxon-name-part-type="species" reg="magiruber">magiruber</tp:taxon-name-part></tp:taxon-name></italic> sp. nov., live coloration <bold>A</bold>, <bold>B</bold> female paratype (9.8 × 7.1 mm) (MBM288134) <bold>C</bold> female paratype (5.7 × 4.2 mm) (MBM288135). Scale bar: 5 mm.</p></caption><graphic xmlns:xlink="http://www.w3.org/1999/xlink" xlink:href="zookeys-1234-001_article-144026__-g005.jpg" position="float" orientation="portrait" xlink:type="simple" id="oo_1301417.jpg"><uri content-type="original_file" xlink:type="simple">https://binary.pensoft.net/fig/1301417</uri></graphic></fig></tp:treatment-sec><tp:treatment-sec sec-type="description" id="SECID0EI3AE"><title>Description of male holotype.</title><p>Carapace (Figs <xref ref-type="fig" rid="F1">1A, B</xref>, <xref ref-type="fig" rid="F2">2A</xref>) transversely oval, CW about 1.3 times CL, dorsal surface slightly elevated, regions clearly defined, covered with granules, grooves wide and deep; short setae present within grooves and between granules, long setae scattered between granules; regions 1–3M distinct, 2M completely divided into 2 lobes, 3M intact, 4M indistinct; regions 2–6L distinct, 1P distinct, 2P indistinct; front about 0.3 times CW, not protruding, slightly curved downwards, divided into 2 lobes by broad V-shaped notch, inner lobes rounded and more prominent, outer lobes smaller and flatter, separated from inner orbital angle by notch; dorsal orbital margin with 2 sutures; eyestalks with setae and granules near cornea. Outer orbital angle not fused with anterolateral margin; anterolateral margin divided into 4 granular lobes, first lobe small, slightly larger than outer orbital angle, adjacent to latter, second and third lobes broader, fourth lobe smaller than third; posterolateral margin shorter than anterolateral margin, distinctly concave; subhepatic region with granules and short setae; pterygostomial region smooth with soft setae.</p><p>Antennule (Fig. <xref ref-type="fig" rid="F1">1C</xref>) folding transversely, antennular fossa subrectangular; basal segment of antenna subrectangular, filling orbital hiatus, antennal flagellum fitting into orbital hiatus. Epistome (Fig. <xref ref-type="fig" rid="F1">1C</xref>) central region with a strong median projection on posterior margin. Third maxilliped merus subquadrate, with low granules, anterior margin slightly indented, outer distal angle slightly expanded; ischium subrectangular, with submedian groove.</p><p>Chelipeds (Figs <xref ref-type="fig" rid="F1">1E</xref>, <xref ref-type="fig" rid="F2">2C</xref>) symmetrical, merus margins with low granules and soft setae; carpus robust, densely covered with granules and long setae, dorsolateral surface with grooves; palm densely covered with granules and setae on dorsal and lateral surfaces, ventral and medial surfaces smoother with low granules, dorsal surface with 2 granular tubercles; gap present when fingers closed; basal part of movable finger with granules, dorsal surface with 2 grooves, 3–5 rounded teeth between fingers, tips slightly concave.</p><p>Ambulatory legs (Figs <xref ref-type="fig" rid="F1">1A</xref>, <xref ref-type="fig" rid="F2">2D</xref>) densely covered with setae and granules; merus concave near terminal end of dorsal margin; carpus with groove near anterior margin, slightly swollen near terminal end; propodus nearly rhomboid; dactylus almost as long as propodus, terminal end chitinous, long, and sharp, with underdeveloped dactylo-propodal lock.</p><p>Thoracic sternum (Fig. <xref ref-type="fig" rid="F1">1D</xref>) with low granules, sternites 1 to 4 covered with soft setae; sternites 1 and 2 fused, suture between sternites 2 and 3 straight, suture between sternites 3 and 4 visible at margins, extending as shallow groove towards center, slightly curving backwards, with sternite 4 partially covered by telson, central groove beneath telson; tubercle of sterno-pleonal lock (press-button mechanism) located on anterior margin of sternite 5.</p><p>Pleon (Figs <xref ref-type="fig" rid="F1">1D</xref>, <xref ref-type="fig" rid="F2">2B</xref>) relatively short, pleonites 3 to 5 fused, fusion lines visible, margins concave and sinuous, fitting closely to corresponding part of thoracic sternum; pleonite 6 with expanded lateral distal angles, wider than long; telson (Figs <xref ref-type="fig" rid="F1">1D</xref>, <xref ref-type="fig" rid="F2">2B</xref>) wider than long, terminal end blunt, with long soft setae.</p><p>G1 (Fig. <xref ref-type="fig" rid="F2">2F, G, J, K</xref>) curved outward, distal third with small spines, long setae near distal end, terminal lobe slender. G2 (Fig. <xref ref-type="fig" rid="F2">2H, I</xref>) about one-third length of G1, curved outwards, terminal lobe longer and curved upwards.</p></tp:treatment-sec><tp:treatment-sec sec-type="Note on paratypes" id="SECID0EW5AE"><title>Note on paratypes.</title><p>In the current paratypes, an adult female exhibits the largest body size (9.8 × 7.1 mm; MBM288134, Figs <xref ref-type="fig" rid="F3">3</xref>, <xref ref-type="fig" rid="F4">4</xref>, <xref ref-type="fig" rid="F5">5A, B</xref>). Compared to the male holotype, the female paratype possesses a broader and more expanded carapace and a more concave posterior margin (Figs <xref ref-type="fig" rid="F3">3A, B</xref>, <xref ref-type="fig" rid="F4">4A</xref>), which may reflect a higher level of maturity in this species. In smaller individuals and juveniles, the carapace is narrower.</p><p>The overall morphology of the female is similar to that of the male, with the following sexual dimorphic characteristics: female pleon broad, oval-shaped (Fig. <xref ref-type="fig" rid="F4">4F</xref>); telson terminal end blunt (Fig. <xref ref-type="fig" rid="F4">4F</xref>); and vulva located at the anterior margin of the sternite 6, with an oval-shaped cover (Figs <xref ref-type="fig" rid="F3">3D</xref>, <xref ref-type="fig" rid="F4">4G</xref>).</p></tp:treatment-sec><tp:treatment-sec sec-type="Colour in life" id="SECID0EDAAG"><title>Colour in life.</title><p>In the current specimens, as body size increases, the coloration changes from a lighter orange-red with bright red spots (Fig. <xref ref-type="fig" rid="F5">5C</xref>) to a totally vibrant bright red (Fig. <xref ref-type="fig" rid="F5">5A</xref>). The cheliped fingers change from having a white distal half and a brown base (Fig. <xref ref-type="fig" rid="F5">5C</xref>) to being entirely white along their length (Fig. <xref ref-type="fig" rid="F5">5A</xref>).</p></tp:treatment-sec><tp:treatment-sec sec-type="etymology" id="SECID0EZAAG"><title>Etymology.</title><p>The new species is named after the fiery Stand “Magician’s Red” from the manga “JoJo’s Bizarre Adventure”, wielded by the character Muhammad Avdol. This name alludes to the species’ changing flame-like red coloration.</p></tp:treatment-sec><tp:treatment-sec sec-type="remarks" id="SECID0E5AAG"><title>Remarks.</title><p><italic><tp:taxon-name><tp:taxon-name-part taxon-name-part-type="genus" reg="Gaillardiellus">Gaillardiellus</tp:taxon-name-part><tp:taxon-name-part taxon-name-part-type="species" reg="magiruber">magiruber</tp:taxon-name-part></tp:taxon-name></italic> sp. nov. should be placed within <italic><tp:taxon-name><tp:taxon-name-part taxon-name-part-type="genus" reg="Gaillardiellus">Gaillardiellus</tp:taxon-name-part></tp:taxon-name></italic> based on the well-defined regions on the dorsal carapace, the morphology of the granules and setae, the presence of four granular rounded lobes on the anterolateral margin (Figs <xref ref-type="fig" rid="F1">1B</xref>, <xref ref-type="fig" rid="F2">2A</xref>), the absence of nodules on the ambulatory legs (Figs <xref ref-type="fig" rid="F1">1A</xref>, <xref ref-type="fig" rid="F2">2D</xref>), and the sinuous margins of male pleonites 3–5, along with the overall morphology of the thoracic sternum (Fig. <xref ref-type="fig" rid="F2">2B</xref>). The anterolateral margin of <italic><tp:taxon-name><tp:taxon-name-part taxon-name-part-type="genus" reg="Gaillardiellus">G.</tp:taxon-name-part><tp:taxon-name-part taxon-name-part-type="species" reg="magiruber">magiruber</tp:taxon-name-part></tp:taxon-name></italic> sp. nov. is completely separated from the outer orbital angle (Figs <xref ref-type="fig" rid="F1">1A</xref>, <xref ref-type="fig" rid="F2">2A</xref>, <xref ref-type="fig" rid="F3">3B</xref>, <xref ref-type="fig" rid="F4">4A</xref>), which distinguishes it clearly from <italic><tp:taxon-name><tp:taxon-name-part taxon-name-part-type="genus" reg="Gaillardiellus">G.</tp:taxon-name-part><tp:taxon-name-part taxon-name-part-type="species" reg="superciliaris">superciliaris</tp:taxon-name-part></tp:taxon-name></italic> and <italic><tp:taxon-name><tp:taxon-name-part taxon-name-part-type="genus" reg="Gaillardiellus">G.</tp:taxon-name-part><tp:taxon-name-part taxon-name-part-type="species" reg="alphonsi">alphonsi</tp:taxon-name-part></tp:taxon-name></italic> as their outer orbital angle is fused with the first anterolateral lobe (cf. <xref ref-type="bibr" rid="B5">Guinot 1976</xref>: pl. 16 figs 4, 5). Additionally, the well-developed long setae on the dorsal surface of the carapace and the evenly rounded teeth on the immovable finger of the cheliped further differentiate this new species from <italic><tp:taxon-name><tp:taxon-name-part taxon-name-part-type="genus" reg="Gaillardiellus">G.</tp:taxon-name-part><tp:taxon-name-part taxon-name-part-type="species" reg="holthuisi">holthuisi</tp:taxon-name-part></tp:taxon-name></italic> and <italic><tp:taxon-name><tp:taxon-name-part taxon-name-part-type="genus" reg="Gaillardiellus">G.</tp:taxon-name-part><tp:taxon-name-part taxon-name-part-type="species" reg="bathus">bathus</tp:taxon-name-part></tp:taxon-name></italic>. In contrast, <italic><tp:taxon-name><tp:taxon-name-part taxon-name-part-type="genus" reg="Gaillardiellus">G.</tp:taxon-name-part><tp:taxon-name-part taxon-name-part-type="species" reg="holthuisi">holthuisi</tp:taxon-name-part></tp:taxon-name></italic> and <italic><tp:taxon-name><tp:taxon-name-part taxon-name-part-type="genus" reg="Gaillardiellus">G.</tp:taxon-name-part><tp:taxon-name-part taxon-name-part-type="species" reg="bathus">bathus</tp:taxon-name-part></tp:taxon-name></italic> have only sparse long setae, and they also differ in the placement of a strong tooth: in <italic><tp:taxon-name><tp:taxon-name-part taxon-name-part-type="genus" reg="Gaillardiellus">G.</tp:taxon-name-part><tp:taxon-name-part taxon-name-part-type="species" reg="holthuisi">holthuisi</tp:taxon-name-part></tp:taxon-name></italic>, it is near the tip of the immovable finger, while in <italic><tp:taxon-name><tp:taxon-name-part taxon-name-part-type="genus" reg="Gaillardiellus">G.</tp:taxon-name-part><tp:taxon-name-part taxon-name-part-type="species" reg="bathus">bathus</tp:taxon-name-part></tp:taxon-name></italic>, it is in the middle part of the immovable finger (cf. <xref ref-type="bibr" rid="B2">Davie 1997</xref>: figs 1b, 15c; <xref ref-type="bibr" rid="B15">Takeda and Komatsu 2010</xref>: figs 1, 2B).</p><p><italic><tp:taxon-name><tp:taxon-name-part taxon-name-part-type="genus" reg="Gaillardiellus">Gaillardiellus</tp:taxon-name-part><tp:taxon-name-part taxon-name-part-type="species" reg="magiruber">magiruber</tp:taxon-name-part></tp:taxon-name></italic> sp. nov. is most similar to two closely related congeners, i.e., <italic><tp:taxon-name><tp:taxon-name-part taxon-name-part-type="genus" reg="Gaillardiellus">G.</tp:taxon-name-part><tp:taxon-name-part taxon-name-part-type="species" reg="rueppellii">rueppellii</tp:taxon-name-part></tp:taxon-name></italic> and <italic><tp:taxon-name><tp:taxon-name-part taxon-name-part-type="genus" reg="Gaillardiellus">G.</tp:taxon-name-part><tp:taxon-name-part taxon-name-part-type="species" reg="orientalis">orientalis</tp:taxon-name-part></tp:taxon-name></italic>. Considering the scattered distribution of setae on the dorsal surface of the carapace, rather than the distinct tufted clusters in <italic><tp:taxon-name><tp:taxon-name-part taxon-name-part-type="genus" reg="Gaillardiellus">G.</tp:taxon-name-part><tp:taxon-name-part taxon-name-part-type="species" reg="orientalis">orientalis</tp:taxon-name-part></tp:taxon-name></italic> (cf. <xref ref-type="bibr" rid="B5">Guinot 1976</xref>: pl. 16, fig. 2), <italic><tp:taxon-name><tp:taxon-name-part taxon-name-part-type="genus" reg="Gaillardiellus">G.</tp:taxon-name-part><tp:taxon-name-part taxon-name-part-type="species" reg="magiruber">magiruber</tp:taxon-name-part></tp:taxon-name></italic> sp. nov. is especially similar to <italic><tp:taxon-name><tp:taxon-name-part taxon-name-part-type="genus" reg="Gaillardiellus">G.</tp:taxon-name-part><tp:taxon-name-part taxon-name-part-type="species" reg="rueppellii">rueppellii</tp:taxon-name-part></tp:taxon-name></italic> and could be confused with it. <italic><tp:taxon-name><tp:taxon-name-part taxon-name-part-type="genus" reg="Gaillardiellus">Gaillardiellus</tp:taxon-name-part><tp:taxon-name-part taxon-name-part-type="species" reg="rueppellii">rueppellii</tp:taxon-name-part></tp:taxon-name></italic> was first reported from Natal, South Africa and is widely known in the Indo-West Pacific region (<xref ref-type="bibr" rid="B7">Krauss 1843</xref>; <xref ref-type="bibr" rid="B5">Guinot 1976</xref>; <xref ref-type="bibr" rid="B13">Serène 1984</xref>). <xref ref-type="bibr" rid="B5">Guinot (1976)</xref> provided a detailed redescription of the type specimen, accompanied by refined photographs and illustrations (cf. <xref ref-type="bibr" rid="B5">Guinot 1976</xref>: figs 42A, 43A, 43a, 44B, pl. 16, fig. 1, 1a), enhancing the understanding of <italic><tp:taxon-name><tp:taxon-name-part taxon-name-part-type="genus" reg="Gaillardiellus">G.</tp:taxon-name-part><tp:taxon-name-part taxon-name-part-type="species" reg="rueppellii">rueppellii</tp:taxon-name-part></tp:taxon-name></italic>. <italic><tp:taxon-name><tp:taxon-name-part taxon-name-part-type="genus" reg="Gaillardiellus">Gaillardiellus</tp:taxon-name-part><tp:taxon-name-part taxon-name-part-type="species" reg="magiruber">magiruber</tp:taxon-name-part></tp:taxon-name></italic> sp. nov. can be distinguished from <italic><tp:taxon-name><tp:taxon-name-part taxon-name-part-type="genus" reg="Gaillardiellus">G.</tp:taxon-name-part><tp:taxon-name-part taxon-name-part-type="species" reg="rueppellii">rueppellii</tp:taxon-name-part></tp:taxon-name></italic> by the following characteristics: the front being broader and non-protruding, about 0.3 times CW (Figs <xref ref-type="fig" rid="F1">1B</xref>, <xref ref-type="fig" rid="F2">2A</xref>) (vs. front narrower and protruding, about 0.2 times CW in <italic><tp:taxon-name><tp:taxon-name-part taxon-name-part-type="genus" reg="Gaillardiellus">G.</tp:taxon-name-part><tp:taxon-name-part taxon-name-part-type="species" reg="rueppellii">rueppellii</tp:taxon-name-part></tp:taxon-name></italic>; Fig. <xref ref-type="fig" rid="F6">6A</xref>; cf. <xref ref-type="bibr" rid="B5">Guinot 1976</xref>: pl. 16, fig. 1); the first anterolateral lobe is almost adjacent to the outer orbital angle, with no additional lobe underneath (Figs <xref ref-type="fig" rid="F1">1B, C</xref>, <xref ref-type="fig" rid="F2">2A</xref>) (vs. a wider gap between the first anterolateral lobe and outer orbital angle, with an accessory lobe underneath in <italic><tp:taxon-name><tp:taxon-name-part taxon-name-part-type="genus" reg="Gaillardiellus">G.</tp:taxon-name-part><tp:taxon-name-part taxon-name-part-type="species" reg="rueppellii">rueppellii</tp:taxon-name-part></tp:taxon-name></italic>; Fig. <xref ref-type="fig" rid="F6">6B</xref>; cf. <xref ref-type="bibr" rid="B5">Guinot 1976</xref>: pl. 16, fig. 1); the male and female thoracic sternum with long soft setae on sternites 1–4 (Figs <xref ref-type="fig" rid="F1">1D</xref>, <xref ref-type="fig" rid="F3">3D</xref>) (vs. only sparse short setae in <italic><tp:taxon-name><tp:taxon-name-part taxon-name-part-type="genus" reg="Gaillardiellus">G.</tp:taxon-name-part><tp:taxon-name-part taxon-name-part-type="species" reg="rueppellii">rueppellii</tp:taxon-name-part></tp:taxon-name></italic>; Fig. <xref ref-type="fig" rid="F6">6B</xref>); the male pleon is shorter, the pleonite 6 and telson being broader than long, and the telson with long soft setae on tip (Figs <xref ref-type="fig" rid="F1">1D</xref>, <xref ref-type="fig" rid="F2">2B</xref>) (vs. male pleon is longer, the pleonite 6 and telson are nearly equal in length and width, and the telson without long soft setae in <italic><tp:taxon-name><tp:taxon-name-part taxon-name-part-type="genus" reg="Gaillardiellus">G.</tp:taxon-name-part><tp:taxon-name-part taxon-name-part-type="species" reg="rueppellii">rueppellii</tp:taxon-name-part></tp:taxon-name></italic>; cf. <xref ref-type="bibr" rid="B5">Guinot 1976</xref>: fig. 62A); the G1 is shorter and stouter (Fig. <xref ref-type="fig" rid="F2">2J, K</xref>) (vs. G1 slender in <italic><tp:taxon-name><tp:taxon-name-part taxon-name-part-type="genus" reg="Gaillardiellus">G.</tp:taxon-name-part><tp:taxon-name-part taxon-name-part-type="species" reg="rueppellii">rueppellii</tp:taxon-name-part></tp:taxon-name></italic>; cf. <xref ref-type="bibr" rid="B5">Guinot 1976</xref>: fig. 63A). Additionally, <italic><tp:taxon-name><tp:taxon-name-part taxon-name-part-type="genus" reg="Gaillardiellus">G.</tp:taxon-name-part><tp:taxon-name-part taxon-name-part-type="species" reg="magiruber">magiruber</tp:taxon-name-part></tp:taxon-name></italic> sp. nov. has a more vibrant bright red live coloration (Fig. <xref ref-type="fig" rid="F5">5</xref>) (vs. duller coloration, appearing brownish in <italic><tp:taxon-name><tp:taxon-name-part taxon-name-part-type="genus" reg="Gaillardiellus">G.</tp:taxon-name-part><tp:taxon-name-part taxon-name-part-type="species" reg="rueppellii">rueppellii</tp:taxon-name-part></tp:taxon-name></italic>; Fig. <xref ref-type="fig" rid="F7">7</xref>).</p><fig id="F6" position="float" orientation="portrait"><object-id xmlns:xlink="http://www.w3.org/1999/xlink" content-type="doi" xlink:type="simple">10.3897/zookeys.1234.144026.figure6</object-id><object-id xmlns:xlink="http://www.w3.org/1999/xlink" content-type="arpha" xlink:type="simple">71D203FE-B46D-5209-9176-8116049E2B5A</object-id><label>Figure 6.</label><caption><p>Comparative material of <italic><tp:taxon-name><tp:taxon-name-part taxon-name-part-type="genus" reg="Gaillardiellus">Gaillardiellus</tp:taxon-name-part></tp:taxon-name></italic> species: <italic><tp:taxon-name><tp:taxon-name-part taxon-name-part-type="genus" reg="Gaillardiellus">Gaillardiellus</tp:taxon-name-part><tp:taxon-name-part taxon-name-part-type="species" reg="rueppellii">rueppellii</tp:taxon-name-part></tp:taxon-name></italic> (Krauss, 1843), male (38.6 × 28.2 mm) (MBM283642) (<bold>A</bold>, <bold>B</bold>) <italic><tp:taxon-name><tp:taxon-name-part taxon-name-part-type="genus" reg="Gaillardiellus">Gaillardiellus</tp:taxon-name-part><tp:taxon-name-part taxon-name-part-type="species" reg="orientalis">orientalis</tp:taxon-name-part></tp:taxon-name></italic> (Odhner, 1925), male (34.9 × 25.8 mm) (MBM288142) (<bold>C</bold>, <bold>D</bold>) <italic><tp:taxon-name><tp:taxon-name-part taxon-name-part-type="genus" reg="Gaillardiellus">Gaillardiellus</tp:taxon-name-part><tp:taxon-name-part taxon-name-part-type="species" reg="superciliaris">superciliaris</tp:taxon-name-part></tp:taxon-name></italic> (Odhner, 1925), male (11.6 × 7.9 mm) (MBM288143) (<bold>E</bold>, <bold>F</bold>) <bold>A</bold>, <bold>C</bold>, <bold>E</bold> overall dorsal view <bold>B</bold>, <bold>D</bold>, <bold>F</bold> frontal view of cephalothorax. Scale bars: 10 mm (<bold>A–D</bold>); 5 mm (<bold>E</bold>, <bold>F</bold>).</p></caption><graphic xmlns:xlink="http://www.w3.org/1999/xlink" xlink:href="zookeys-1234-001_article-144026__-g006.jpg" position="float" orientation="portrait" xlink:type="simple" id="oo_1301418.jpg"><uri content-type="original_file" xlink:type="simple">https://binary.pensoft.net/fig/1301418</uri></graphic></fig><fig id="F7" position="float" orientation="portrait"><object-id xmlns:xlink="http://www.w3.org/1999/xlink" content-type="doi" xlink:type="simple">10.3897/zookeys.1234.144026.figure7</object-id><object-id xmlns:xlink="http://www.w3.org/1999/xlink" content-type="arpha" xlink:type="simple">52954BC2-DBA5-5BBA-80B8-5BBA6FF5308A</object-id><label>Figure 7.</label><caption><p><italic><tp:taxon-name><tp:taxon-name-part taxon-name-part-type="genus" reg="Gaillardiellus">Gaillardiellus</tp:taxon-name-part><tp:taxon-name-part taxon-name-part-type="species" reg="rueppellii">rueppellii</tp:taxon-name-part></tp:taxon-name></italic> (Krauss, 1843), live coloration, photo by Zhang Xu.</p></caption><graphic xmlns:xlink="http://www.w3.org/1999/xlink" xlink:href="zookeys-1234-001_article-144026__-g007.jpg" position="float" orientation="portrait" xlink:type="simple" id="oo_1301419.jpg"><uri content-type="original_file" xlink:type="simple">https://binary.pensoft.net/fig/1301419</uri></graphic></fig><p>Furthermore, although the present specimens of <italic><tp:taxon-name><tp:taxon-name-part taxon-name-part-type="genus" reg="Gaillardiellus">G.</tp:taxon-name-part><tp:taxon-name-part taxon-name-part-type="species" reg="magiruber">magiruber</tp:taxon-name-part></tp:taxon-name></italic> sp. nov. include some juvenile individuals, considering the body size of the two female specimens displaying distinct maturity traits, such as the well-developed pleon and vulva, the new species is relatively smaller in size (CW less than 10 mm) compared to most congeners.</p><p>It is worth noting that <italic><tp:taxon-name><tp:taxon-name-part taxon-name-part-type="genus" reg="Gaillardiellus">G.</tp:taxon-name-part><tp:taxon-name-part taxon-name-part-type="species" reg="rueppellii">rueppellii</tp:taxon-name-part></tp:taxon-name></italic> has two early synonyms: <italic><tp:taxon-name><tp:taxon-name-part taxon-name-part-type="genus" reg="Actaea">Actaea</tp:taxon-name-part><tp:taxon-name-part taxon-name-part-type="species" reg="pilosa">pilosa</tp:taxon-name-part></tp:taxon-name></italic> Stimpson, 1858, from Hong Kong, and <italic><tp:taxon-name><tp:taxon-name-part taxon-name-part-type="genus" reg="Aegle">Aegle</tp:taxon-name-part><tp:taxon-name-part taxon-name-part-type="species" reg="rugata">rugata</tp:taxon-name-part></tp:taxon-name></italic> Adams &amp; White, 1849 (not H. Milne Edwards, 1834), from the Philippine Islands. Unfortunately, the type specimen of <italic><tp:taxon-name><tp:taxon-name-part taxon-name-part-type="genus" reg="Aegle">Aegle</tp:taxon-name-part><tp:taxon-name-part taxon-name-part-type="species" reg="rugata">rugata</tp:taxon-name-part></tp:taxon-name></italic> is no longer traceable (Dr Paul Clark, Natural History Museum, personal communication), and the type specimen of <italic><tp:taxon-name><tp:taxon-name-part taxon-name-part-type="genus" reg="Actaea">Actaea</tp:taxon-name-part><tp:taxon-name-part taxon-name-part-type="species" reg="pilosa">pilosa</tp:taxon-name-part></tp:taxon-name></italic> was likely lost in the infamous fire. The identities of these two specimens remain uncertain. However, based on the limited available illustrations (<xref ref-type="bibr" rid="B14">Stimpson 1907</xref>: pl. 5 fig. 6; <xref ref-type="bibr" rid="B1">Adams and White 1849</xref>: pl. 8, fig. 5), both species exhibit a prominently lobed frontal margin, suggesting closer affinity to <italic><tp:taxon-name><tp:taxon-name-part taxon-name-part-type="genus" reg="Gaillardiellus">G.</tp:taxon-name-part><tp:taxon-name-part taxon-name-part-type="species" reg="rueppellii">rueppellii</tp:taxon-name-part></tp:taxon-name></italic> rather than <italic><tp:taxon-name><tp:taxon-name-part taxon-name-part-type="genus" reg="Gaillardiellus">G.</tp:taxon-name-part><tp:taxon-name-part taxon-name-part-type="species" reg="magiruber">magiruber</tp:taxon-name-part></tp:taxon-name></italic> sp. nov. Due to the similarities between the two species, <italic><tp:taxon-name><tp:taxon-name-part taxon-name-part-type="genus" reg="Gaillardiellus">G.</tp:taxon-name-part><tp:taxon-name-part taxon-name-part-type="species" reg="magiruber">magiruber</tp:taxon-name-part></tp:taxon-name></italic> sp. nov. may be mistakenly identified as a juvenile of <italic><tp:taxon-name><tp:taxon-name-part taxon-name-part-type="genus" reg="Gaillardiellus">G.</tp:taxon-name-part><tp:taxon-name-part taxon-name-part-type="species" reg="rueppellii">rueppellii</tp:taxon-name-part></tp:taxon-name></italic>. Further extensive examination will help clarify the distribution ranges of both species.</p><p>In the <abbrev xmlns:xlink="http://www.w3.org/1999/xlink" xlink:title="c oxidase I" id="ABBRID0ENWAG" xlink:type="simple">COI</abbrev>-based molecular analysis, the <abbrev xmlns:xlink="http://www.w3.org/1999/xlink" xlink:title="Bayesian Inference" id="ABBRID0ERWAG" xlink:type="simple">BI</abbrev> (Fig. <xref ref-type="fig" rid="F8">8</xref>) and <abbrev xmlns:xlink="http://www.w3.org/1999/xlink" xlink:title="maximum likelihood" id="ABBRID0EZWAG" xlink:type="simple">ML</abbrev> (Suppl. material <xref ref-type="supplementary-material" rid="S2">2</xref>) trees exhibited similar topologies. <italic><tp:taxon-name><tp:taxon-name-part taxon-name-part-type="genus" reg="Gaillardiellus">Gaillardiellus</tp:taxon-name-part><tp:taxon-name-part taxon-name-part-type="species" reg="magiruber">magiruber</tp:taxon-name-part></tp:taxon-name></italic> sp. nov. is most closely related to <italic><tp:taxon-name><tp:taxon-name-part taxon-name-part-type="genus" reg="Gaillardiellus">G.</tp:taxon-name-part><tp:taxon-name-part taxon-name-part-type="species" reg="orientalis">orientalis</tp:taxon-name-part></tp:taxon-name></italic>, followed by clustering with <italic><tp:taxon-name><tp:taxon-name-part taxon-name-part-type="genus" reg="Gaillardiellus">G.</tp:taxon-name-part><tp:taxon-name-part taxon-name-part-type="species" reg="rueppellii">rueppellii</tp:taxon-name-part></tp:taxon-name></italic>. Species delimitation based on <abbrev xmlns:xlink="http://www.w3.org/1999/xlink" xlink:title="Automated Barcode Gap Discovery" id="ABBRID0ECYAG" xlink:type="simple">ABGD</abbrev> and <abbrev xmlns:xlink="http://www.w3.org/1999/xlink" xlink:title="Bayesian implementation of the Poisson Tree Processes" id="ABBRID0EGYAG" xlink:type="simple">bPTP</abbrev> further supports the validity of the new species.</p><fig id="F8" position="float" orientation="portrait"><object-id xmlns:xlink="http://www.w3.org/1999/xlink" content-type="doi" xlink:type="simple">10.3897/zookeys.1234.144026.figure8</object-id><object-id xmlns:xlink="http://www.w3.org/1999/xlink" content-type="arpha" xlink:type="simple">4A3096B6-2605-558E-9296-37EE9756F6FC</object-id><label>Figure 8.</label><caption><p>Bayesian inference (<abbrev xmlns:xlink="http://www.w3.org/1999/xlink" xlink:title="Bayesian Inference" id="ABBRID0ESYAG" xlink:type="simple">BI</abbrev>) phylogenetic tree based on <abbrev xmlns:xlink="http://www.w3.org/1999/xlink" xlink:title="c oxidase I" id="ABBRID0EWYAG" xlink:type="simple">COI</abbrev> showing the phylogenetic relationship between <italic><tp:taxon-name><tp:taxon-name-part taxon-name-part-type="genus" reg="Gaillardiellus">Gaillardiellus</tp:taxon-name-part><tp:taxon-name-part taxon-name-part-type="species" reg="magiruber">magiruber</tp:taxon-name-part></tp:taxon-name></italic> sp. nov. and related species, with bootstrap replications (BS) labeled. The results of Automated Barcode Gap Discovery (<abbrev xmlns:xlink="http://www.w3.org/1999/xlink" xlink:title="Automated Barcode Gap Discovery" id="ABBRID0EFZAG" xlink:type="simple">ABGD</abbrev>) and Bayesian implementation of the Poisson Tree Processes (<abbrev xmlns:xlink="http://www.w3.org/1999/xlink" xlink:title="Bayesian implementation of the Poisson Tree Processes" id="ABBRID0EJZAG" xlink:type="simple">bPTP</abbrev>) species delimitation methods are shown on the right margin of the figure, each circle or capsule shape represents one species.</p></caption><graphic xmlns:xlink="http://www.w3.org/1999/xlink" xlink:href="zookeys-1234-001_article-144026__-g008.jpg" position="float" orientation="portrait" xlink:type="simple" id="oo_1301420.jpg"><uri content-type="original_file" xlink:type="simple">https://binary.pensoft.net/fig/1301420</uri></graphic></fig><p>In addition, <italic><tp:taxon-name><tp:taxon-name-part taxon-name-part-type="genus" reg="Paractaea">Paractaea</tp:taxon-name-part></tp:taxon-name></italic> Guinot, 1969, is not monophyletic in the current study, with <italic><tp:taxon-name><tp:taxon-name-part taxon-name-part-type="genus" reg="Paractaea">P.</tp:taxon-name-part><tp:taxon-name-part taxon-name-part-type="species" reg="tumulosa">tumulosa</tp:taxon-name-part></tp:taxon-name></italic> (Odhner, 1925) and <tp:taxon-name><tp:taxon-name-part taxon-name-part-type="genus" reg="Paractaea">P.</tp:taxon-name-part><tp:taxon-name-part taxon-name-part-type="uncertainty-rank">cf.</tp:taxon-name-part><tp:taxon-name-part taxon-name-part-type="species" reg="excentrica">excentrica</tp:taxon-name-part></tp:taxon-name> (Guinot, 1969) forming a single clade. <xref ref-type="bibr" rid="B13">Serène (1984)</xref> previously suggested transferring <italic><tp:taxon-name><tp:taxon-name-part taxon-name-part-type="genus" reg="Paractaea">P.</tp:taxon-name-part><tp:taxon-name-part taxon-name-part-type="species" reg="tumulosa">tumulosa</tp:taxon-name-part></tp:taxon-name></italic> to <italic><tp:taxon-name><tp:taxon-name-part taxon-name-part-type="genus" reg="Paractaeopsis">Paractaeopsis</tp:taxon-name-part></tp:taxon-name></italic> Serène, 1984 (see <xref ref-type="bibr" rid="B16">Takeda and Komatsu 2018</xref>). Further research is needed to clarify the phylogenetic relationships among species within <italic><tp:taxon-name><tp:taxon-name-part taxon-name-part-type="genus" reg="Paractaea">Paractaea</tp:taxon-name-part></tp:taxon-name></italic>.</p></tp:treatment-sec><tp:treatment-sec sec-type="distribution" id="SECID0EU2AG"><title>Geographic distribution.</title><p>Xisha and Nansha Islands, South China Sea.</p></tp:treatment-sec><tp:treatment-sec><!--Section generated to contain objects referenced in tp:taxon-treatment.--><supplementary-material xmlns:xlink="http://www.w3.org/1999/xlink" id="S1" position="float" orientation="portrait" xlink:type="simple"><object-id content-type="arpha" xlink:type="simple">AE2BFF5C-D934-5169-BE89-5ECA43CDFC39</object-id><label>Supplementary material 1</label><caption><p><italic><tp:taxon-name><tp:taxon-name-part taxon-name-part-type="genus" reg="Gaillardiellus">Gaillardiellus</tp:taxon-name-part><tp:taxon-name-part taxon-name-part-type="species" reg="magiruber">magiruber</tp:taxon-name-part></tp:taxon-name></italic> sp. nov.</p></caption><statement content-type="dataType"><label>Data type</label><p>jpg</p></statement><statement content-type="notes"><label>Explanation note</label><p>Juvenile male paratype (4.5 × 3.5 mm) (MBM288136) (<bold>A</bold>–<bold>C</bold>); juvenile male paratype (4.2 × 3.3 mm) (MBM288137) (<bold>D–F</bold>). <bold>A</bold>, <bold>D</bold> dorsal view <bold>B</bold>, <bold>E</bold> ventral view <bold>C</bold>, <bold>F</bold> immature G1 and G2. Scale bars: 1 mm (<bold>A</bold>, <bold>B</bold>, <bold>D</bold>, <bold>E</bold>), 0.2 mm (<bold>C</bold>, <bold>F</bold>).</p></statement><media xlink:href="zookeys-1234-001_article-144026__-s001.jpg" mimetype="image" mime-subtype="jpeg" position="float" orientation="portrait" xlink:type="simple" id="oo_1301421.jpg"><uri content-type="original_file" xlink:type="simple">https://binary.pensoft.net/file/1301421</uri></media><permissions><license xlink:type="simple"><license-p>This dataset is made available under the Open Database License (http://opendatacommons.org/licenses/odbl/1.0/). The Open Database License (ODbL) is a license agreement intended to allow users to freely share, modify, and use this Dataset while maintaining this same freedom for others, provided that the original source and author(s) are credited.</license-p></license></permissions><attrib specific-use="authors">Yuan Ziming, Jiang Wei, Sha Zhongli</attrib></supplementary-material><supplementary-material xmlns:xlink="http://www.w3.org/1999/xlink" id="S2" position="float" orientation="portrait" xlink:type="simple"><object-id content-type="arpha" xlink:type="simple">CF7C42B5-9ECE-5894-BF13-8CA5F35ABE99</object-id><label>Supplementary material 2</label><caption><p>Maximum likelihood (<abbrev xlink:title="maximum likelihood" id="ABBRID0EIDAI" xlink:type="simple">ML</abbrev>) phylogenetic tree based on <abbrev xlink:title="c oxidase I" id="ABBRID0EMDAI" xlink:type="simple">COI</abbrev> showing the phylogenetic relationship between <italic><tp:taxon-name><tp:taxon-name-part taxon-name-part-type="genus" reg="Gaillardiellus">Gaillardiellus</tp:taxon-name-part><tp:taxon-name-part taxon-name-part-type="species" reg="magiruber">magiruber</tp:taxon-name-part></tp:taxon-name></italic> sp. nov. and related species</p></caption><statement content-type="dataType"><label>Data type</label><p>jpg</p></statement><media xlink:href="zookeys-1234-001_article-144026__-s002.jpg" mimetype="image" mime-subtype="jpeg" position="float" orientation="portrait" xlink:type="simple" id="oo_1301422.jpg"><uri content-type="original_file" xlink:type="simple">https://binary.pensoft.net/file/1301422</uri></media><permissions><license xlink:type="simple"><license-p>This dataset is made available under the Open Database License (http://opendatacommons.org/licenses/odbl/1.0/). The Open Database License (ODbL) is a license agreement intended to allow users to freely share, modify, and use this Dataset while maintaining this same freedom for others, provided that the original source and author(s) are credited.</license-p></license></permissions><attrib specific-use="authors">Yuan Ziming, Jiang Wei, Sha Zhongli</attrib></supplementary-material></tp:treatment-sec><ref-list><ref id="B5"><mixed-citation xmlns:xlink="http://www.w3.org/1999/xlink" xlink:type="simple"><person-group><name name-style="western"><surname>Guinot</surname><given-names>D</given-names></name></person-group> (<year>1976</year>) <article-title>Constitution de quelques groupes naturels chez les Crustacés Décapodes Brachyoures. I. La superfamille des <tp:taxon-name><tp:taxon-name-part taxon-name-part-type="superfamily">Bellioidea</tp:taxon-name-part></tp:taxon-name> Dana et trois sous-familles de <tp:taxon-name><tp:taxon-name-part taxon-name-part-type="family">Xanthidae</tp:taxon-name-part></tp:taxon-name> (<tp:taxon-name><tp:taxon-name-part taxon-name-part-type="subfamily">Polydectinae</tp:taxon-name-part></tp:taxon-name> Dana, <tp:taxon-name><tp:taxon-name-part taxon-name-part-type="subfamily">Trichiinae</tp:taxon-name-part></tp:taxon-name> de Haan, <tp:taxon-name><tp:taxon-name-part taxon-name-part-type="subfamily">Actaeinae</tp:taxon-name-part></tp:taxon-name> Alcock).</article-title><source>Mémoires du Muséum national d’Histoire naturelle, séries A</source><volume>97</volume>: <fpage>1</fpage>–<lpage>308</lpage>. [figs 1–47, pls 1–19]</mixed-citation></ref><ref id="B2"><mixed-citation xmlns:xlink="http://www.w3.org/1999/xlink" xlink:type="simple"><person-group><name name-style="western"><surname>Davie</surname><given-names>PJF</given-names></name></person-group> (<year>1997</year>) <article-title><tp:taxon-name><tp:taxon-name-part taxon-name-part-type="subphylum">Crustacea</tp:taxon-name-part></tp:taxon-name><tp:taxon-name><tp:taxon-name-part taxon-name-part-type="order">Decapoda</tp:taxon-name-part></tp:taxon-name>: Deep water <tp:taxon-name><tp:taxon-name-part taxon-name-part-type="superfamily">Xanthoidea</tp:taxon-name-part></tp:taxon-name> from the South-Western Pacific and the Western Indian Ocean.</article-title> In: <person-group><name name-style="western"><surname>Crosnier</surname><given-names>A</given-names></name></person-group> (<role>Ed.</role>) <issue-title>Résultats des Campagnes MUSORSTOM 18.</issue-title><source>Mémoires du Muséum national d’Histoire naturelle, Série A, Zoologie</source><volume>176</volume>: <fpage>337</fpage>–<lpage>387</lpage>.</mixed-citation></ref><ref id="B15"><mixed-citation xmlns:xlink="http://www.w3.org/1999/xlink" xlink:type="simple"><person-group><name name-style="western"><surname>Takeda</surname><given-names>M</given-names></name><name name-style="western"><surname>Komatsu</surname><given-names>H</given-names></name></person-group> (<year>2010</year>) <article-title>A new xanthid crab (<tp:taxon-name><tp:taxon-name-part taxon-name-part-type="order">Decapoda</tp:taxon-name-part></tp:taxon-name>, <tp:taxon-name><tp:taxon-name-part taxon-name-part-type="infraorder">Brachyura</tp:taxon-name-part></tp:taxon-name>) from a submarine cave in the Philippines.</article-title> In: <person-group><name name-style="western"><surname>Fransen</surname><given-names>CHJM</given-names></name><name name-style="western"><surname>De Grave</surname><given-names>S</given-names></name><name name-style="western"><surname>Ng</surname><given-names>PKL</given-names></name></person-group> (<role>Eds</role>) <issue-title>Studies on Malacostraca: Lipke Bijdeley Holthuis Memorial Volume.</issue-title><source>Crustaceana Monographs</source><volume>14</volume>: <fpage>677</fpage>–<lpage>683</lpage>. <ext-link xlink:href="10.1163/9789047427759_049" ext-link-type="doi" xlink:type="simple">https://doi.org/10.1163/9789047427759_049</ext-link></mixed-citation></ref><ref id="B7"><mixed-citation xmlns:xlink="http://www.w3.org/1999/xlink" xlink:type="simple"><person-group><name name-style="western"><surname>Krauss</surname><given-names>CFF</given-names></name></person-group> (<year>1843</year>) Die Südafrikanischen Crustaceen. Eine Zusa mmenstellung aller bekannten <tp:taxon-name><tp:taxon-name-part taxon-name-part-type="class">Malacostraca</tp:taxon-name-part></tp:taxon-name>, Bemerkungen über deren Lebensweise und geographische Verbreitung, nebst Beschreibung und Abbildung mehrerer neuen Arten. Stuttgart, Schweizerbartsche, 1–68. [pls 1–4] <ext-link xlink:href="10.5962/bhl.title.4825" ext-link-type="doi" xlink:type="simple">https://doi.org/10.5962/bhl.title.4825</ext-link></mixed-citation></ref><ref id="B13"><mixed-citation xmlns:xlink="http://www.w3.org/1999/xlink" xlink:type="simple"><person-group><name name-style="western"><surname>Serène</surname><given-names>R</given-names></name></person-group> (<year>1984</year>) <article-title>Crustacés Décapodes Brachyoures de l’Océan Indien Occidental et de la Mer Rouge, <tp:taxon-name><tp:taxon-name-part taxon-name-part-type="superfamily">Xanthoidea</tp:taxon-name-part></tp:taxon-name>: <tp:taxon-name><tp:taxon-name-part taxon-name-part-type="family">Xanthidae</tp:taxon-name-part></tp:taxon-name> et <tp:taxon-name><tp:taxon-name-part taxon-name-part-type="family">Trapeziidae</tp:taxon-name-part></tp:taxon-name>.</article-title><source>Faune Tropicale</source><volume>24</volume>: <fpage>1</fpage>–<lpage>349</lpage>. [figs A–C + 1–243, pls 1–48]</mixed-citation></ref><ref id="B14"><mixed-citation xmlns:xlink="http://www.w3.org/1999/xlink" xlink:type="simple"><person-group><name name-style="western"><surname>Stimpson</surname><given-names>W</given-names></name></person-group> (<year>1907</year>) <article-title>Report on the <tp:taxon-name><tp:taxon-name-part taxon-name-part-type="subphylum">Crustacea</tp:taxon-name-part></tp:taxon-name> (<tp:taxon-name><tp:taxon-name-part taxon-name-part-type="infraorder">Brachyura</tp:taxon-name-part></tp:taxon-name> and <tp:taxon-name><tp:taxon-name-part taxon-name-part-type="infraorder">Anomura</tp:taxon-name-part></tp:taxon-name>) collected by the North Pacific Exploring Expedition, 1853–1856.</article-title><source>Smithsonian Miscellaneous Collections</source><volume>49</volume>: <fpage>1</fpage>–<lpage>240</lpage>. [pls 1–26] <ext-link xlink:href="10.5962/bhl.title.51448" ext-link-type="doi" xlink:type="simple">https://doi.org/10.5962/bhl.title.51448</ext-link></mixed-citation></ref><ref id="B1"><mixed-citation xmlns:xlink="http://www.w3.org/1999/xlink" xlink:type="simple"><person-group><name name-style="western"><surname>Adams</surname><given-names>A</given-names></name><name name-style="western"><surname>White</surname><given-names>A</given-names></name></person-group> (<year>1849</year>) <tp:taxon-name><tp:taxon-name-part taxon-name-part-type="subphylum">Crustacea</tp:taxon-name-part></tp:taxon-name>, Part II. In: Adams A (Eds) The Zoology of the Voyage of H.M.S. Samarang; Under the Command of Captain Sir Edward Belcher, C.B., F.R.A.S., F.G.S., During the Years 1843–1846. Reeve, Benham, and Reeve, Covent Garden, London, viii + 33–66. [pls 7–13] <ext-link xlink:href="10.5962/bhl.title.120176" ext-link-type="doi" xlink:type="simple">https://doi.org/10.5962/bhl.title.120176</ext-link></mixed-citation></ref><ref id="B16"><mixed-citation xmlns:xlink="http://www.w3.org/1999/xlink" xlink:type="simple"><person-group><name name-style="western"><surname>Takeda</surname><given-names>M</given-names></name><name name-style="western"><surname>Komatsu</surname><given-names>H</given-names></name></person-group> (<year>2018</year>) <article-title>Offshore crabs of the family <tp:taxon-name><tp:taxon-name-part taxon-name-part-type="family">Xanthidae</tp:taxon-name-part></tp:taxon-name> and some related families (<tp:taxon-name><tp:taxon-name-part taxon-name-part-type="subphylum">Crustacea</tp:taxon-name-part></tp:taxon-name>, <tp:taxon-name><tp:taxon-name-part taxon-name-part-type="order">Decapoda</tp:taxon-name-part></tp:taxon-name>, <tp:taxon-name><tp:taxon-name-part taxon-name-part-type="infraorder">Brachyura</tp:taxon-name-part></tp:taxon-name>) from the Ogasawara Islands, Japan.</article-title><source>Memoirs of the National Science Museum</source><volume>52</volume>: <fpage>153</fpage>–<lpage>189</lpage>.</mixed-citation></ref></ref-list></tp:taxon-treatment>
